# Supplementary material for: Association of Metabolic Signatures with Nonalcoholic Fatty Liver Disease in Pediatric Population
Source: Metabolites. 2022 Sep 19;12(9):881. doi: 10.3390/metabo12090881 (PMC9503976; doi:10.3390/metabo12090881)
Supplement: Supplementary file 1 [file metabolites-12-00881-s001.zip]

Archive with 1 entries (1 files):
- metabolites-1907683-supplementary.pdf
